# Supplementary material for: Anti-Candida albicans Effects and Mechanisms of Theasaponin E1 and Assamsaponin A
Source: Int J Mol Sci. 2023 May 27;24(11):9350. doi: 10.3390/ijms24119350 (PMC10253373; doi:10.3390/ijms24119350)
Supplement: Supplementary file 1 [file ijms-24-09350-s001.zip]

Archive with 1 entries (1 files):
- ijms-2362007-supplementary.pdf
